# Supplementary material for: The role of governance in shaping health system reform: a case study of the design and implementation of new health regions in Ireland, 2018–2023
Source: BMC Health Serv Res. 2024 May 3;24:578. doi: 10.1186/s12913-024-11048-2 (PMC11069256; doi:10.1186/s12913-024-11048-2)
Supplement: Supplementary file 1 — Supplementary Material 1 [file 12913_2024_11048_MOESM1_ESM.xlsx]

## Sheet: Gov paper list (2)
KEY POLICY DOCUMENT LIST FOR HEALTH REGIONS IN IRELAND
Title	Author/Publisher	Date	Weblink
Committee on the Future of Healthcare - Sláintecare Report	Houses of the Oireachtas	2017	https://assets.gov.ie/22609/e68786c13e1b4d7daca89b495c506bb8.pdf
Sláintecare Implementation Strategy	Department of Health	2018	https://assets.gov.ie/22607/31c6f981a4b847219d3d6615fc3e4163.pdf
National Service Plan 2019	HSE	2018	https://www.hse.ie/eng/services/publications/serviceplans/national-service-plan-2019.pdf
Sláintecare Action Plan 2019	Department of Health	2019	https://assets.gov.ie/9379/05384619bb2240c18c294b60578117e1.pdf
Sláintecare Action Plan year-end Report 2019	Department of Health	2019	https://assets.gov.ie/74074/b92137c346d64e61926707c2263c0c94.pdf
National Service Plan 2020	HSE	2019	https://www.hse.ie/eng/services/publications/national-service-plan-2020.pdf
Towards a Model of Integrated Person-centred Care: Findings from the Public Consultation on Geographic Alignment of Hospital Groups and Community Healthcare Organisations	Department of Health	2019	https://assets.gov.ie/19414/d7c2e8c463904564a00f9c1137ea0e6a.pdf
Minister for Health confirms restructuring of health services and delivers key Sláintecare commitment: Questions & Answers	Department of Health	2019	https://assets.gov.ie/19413/ca78dc815f0b48ffbb77589f7be23be3.pdf
Regional health organisations: An evidence review	Quigley et al 2019/Health Research Board	2019	https://www.hrb.ie/fileadmin/2._Plugin_related_files/Publications/2019_Publication_files/2019_HIE/Evidence_Centre/Regional_Health_Organisations_evidence_review_August_2019.pdf
Programme for Government. Our Shared Future	Government of Ireland	2020	https://assets.gov.ie/130911/fe93e24e-dfe0-40ff-9934-def2b44b7b52.pdf
Sláintecare Implementation Strategy and Action Plan 2021-2023	Department of Health	2021	https://assets.gov.ie/134746/9b3b6ae9-2d64-4f87-8748-cda27d3193f3.pdf
Sláintecare mid-Year Progress Report for 2021	Department of Health	2021	https://assets.gov.ie/197817/b6f47a5f-3568-4ffe-ac2f-2030eaaa9614.pdf
HSE Corporate Plan 2021 - 2024	HSE	2021	https://www.hse.ie/eng/services/publications/corporate/hse-corporate-plan-2021-24.pdf
National Service Plan 2021	HSE	2021	https://www.hse.ie/eng/services/publications/serviceplans/national-service-plan-2021.pdf
Department of Health Statement of Strategy 2021-23	Department of Health	2021	https://assets.gov.ie/125397/10ca01a6-78c7-4d0e-ad66-ce1457fdc2cc.pdf
Sláintecare Progress Report 2021	Department of Health	2022	https://assets.gov.ie/215972/8c94a67f-a432-4cb4-8ebb-7c890d6279cd.pdf
Sláintecare Action Plan 2022	Department of Health	2022	https://assets.gov.ie/226519/9aefe8a9-9e85-4bbd-8876-458301609db8.pdf
Sláintecare Progress Report 2022	Department of Health	2022	https://assets.gov.ie/251348/50049595-9b2d-48d2-95ee-b00b53c7f47e.pdf
Business Case for the Implementation of Regional Health Areas	Department of Health	2022	https://assets.gov.ie/220582/178975ac-74de-40ee-8131-37db61c64612.pdf
National Service Plan 2022	HSE	2022	https://www.hse.ie/eng/about/who/hse-strategy-and-research-team/hse-national-service-plan-2022.pdf
Thematic Summary of Advice	Regional Health Areas Advisory Group	2022	https://assets.gov.ie/251285/056ace0d-1536-4ccf-8865-394d4e492378.pdf
Sláintecare Action Plan 2023	Department of Health	2023	https://assets.gov.ie/251347/e0cc4c23-ce8a-49f0-9ffc-d9220000bbcb.pdf
National Service Plan 2023	HSE	2023	https://www.hse.ie/eng/services/publications/serviceplans/national-service-plan-2023.pdf
Introducing the HSE’s new Health Regions	HSE	2023	https://assets.hse.ie/media/documents/Introducing_HSE_Health_Regions.pdf
Organisational Reform: HSE Health Regions Implementation Plan	Government of Ireland/HSE	2023	ttps://assets.gov.ie/266115/7b86800b-934d-4849-88ae-e8fc4b809465.pdf
